# Supplementary material for: Exploring the Potential of Low-Temperature Vacuum Drying to Improve the Bioactive Compound Content and Health-Promoting Properties of Chilean Wild Murta
Source: Antioxidants (Basel). 2025 Oct 3;14(10):1201. doi: 10.3390/antiox14101201 (PMC12561544; doi:10.3390/antiox14101201)
Supplement: Supplementary file 1 [file antioxidants-14-01201-s001.zip]

Archive with 1 entries (1 files):
- antioxidants-3865885-supplementary.pdf
